# Supplementary material for: Pipecolic Acid, a Drought Stress Modulator, Boosts Chlorophyll Assimilation, Photosynthetic Performance, Redox Homeostasis, and Osmotic Adjustment of Drought-Affected Hordeum vulgare L. Seedlings
Source: Plants (Basel). 2025 Jun 25;14(13):1949. doi: 10.3390/plants14131949 (PMC12252321; doi:10.3390/plants14131949)
Supplement: Supplementary file 1 [file plants-14-01949-s001.zip]

Archive with 1 entries (1 files):
- plants-3703654-supplementary.pdf
